# Supplementary material for: A premature termination codon mutation in the onion AcCER2 gene is associated with both glossy leaves and thrip resistance
Source: Hortic Res. 2025 Jan 14;12(4):uhaf006. doi: 10.1093/hr/uhaf006 (PMC11896967; doi:10.1093/hr/uhaf006)
Supplement: Web_Material_uhaf006 [file web_material_uhaf006.zip]

Archive with 19 entries (19 files):
- Figure S1.pdf
- Figure S2.pdf
- Figure S3.pdf
- Figure S4.pdf
- Figure S5.pdf
- Figure S6.pdf
- Figure S7.pdf
- Figure S8.pdf
- Figure S9.pdf
- Figure S10.pdf
- Figure S11.pdf
- Figure S12.pdf
- Figure S13.pdf
- Figure S14.pdf
- Figure S15.pdf
- Figure S16.pdf
- Figure S17.pdf
- Supplementary data.docx
- Supplementary table.xlsx
