# Supplementary material for: A premature termination codon mutation in the onion AcCER2 gene is associated with both glossy leaves and thrip resistance
Source: Hortic Res. 2025 Jan 14;12(4):uhaf006. doi: 10.1093/hr/uhaf006 (PMC11896967; doi:10.1093/hr/uhaf006)
Supplement: Web_Material_uhaf006 [file web_material_uhaf006.zip › Supplementary table.xlsx]

## Sheet: Sheet1
Table S1. Statistics of variants between two populations
Count	GT	WT
5919593	0/0	0/1
50177	0/0	1/1
5144300	0/1	0/0
85586685	0/1	0/1
625610	0/1	1/1
223248	1/1	0/0
3875614	1/1	0/1
43043291	1/1	1/1
0/1 represents that the allele at this position is consistent with the reference/alternate sequence

## Sheet: Sheet2
Table S2. Distribution of variants on chromosomes
Chromosome	Length(bp)	Changes	Change_rate(per bp)
chr1	2388369705	16186371	147.554
chr2	2217836828	15387565	144.132
chr3	2199226798	11758897	187.027
chr4	2028647028	12544709	161.713
chr5	1976747301	12485006	158.33
chr6	1766845215	10725894	164.727
chr7	1695365733	12284053	138.014
chr8	1509873364	10052732	150.195

## Sheet: Sheet3
Table S3. Number of effects by type
Type	Count	Percent
conservative_inframe_deletion	723	7.02e-06
conservative_inframe_insertion	502	4.87e-06
disruptive_inframe_deletion	952	9.24e-06
disruptive_inframe_insertion	447	4.34e-06
downstream_gene_variant	778500	0.00755639
frameshift_variant	12722	0.00012348
intergenic_region	97984877	0.951076
intron_variant	3209560	0.0311531
missense_variant	147862	0.0014352
rare_amino_acid_variant	165	1.6e-06
splice_acceptor_variant	1357	1.317e-05
splice_donor_variant	1240	1.204e-05
splice_region_variant	15093	0.0001465
start_lost	749	7.27e-06
stop_gained	7977	7.743e-05
stop_lost	1383	1.342e-05
stop_retained_variant	298	2.89e-06
synonymous_variant	85589	0.00083076
upstream_gene_variant	775310	0.00752543

## Sheet: Sheet4
Table S4. DAMs between WT and GT accessions
Index	Formula	Compounds	Class I	Class II	CAS	Level	WT-1	WT-2	WT-3	GT-1	GT-2	GT-3	VIP	P-value	Fold_Change	Log2FC	Type
mws1433	C18H19NO4	N-Feruloyltyramine*	Alkaloids	Phenolamine	66648-43-9	1	5.04394e+06	3.7499e+06	6.12182e+06	601844	3.33395e+06	1.57262e+06	1.36697	0.0420644	0.369304	-1.43712	down
Lmhp011549	C28H56NO7P	LysoPC 20:1	Lipids	LPC	-	3	99351.5	105941	102771	285630	276918	117449	1.37192	0.151297	2.20733	1.1423	up
Lmbn005662	C18H32O3	9(10)-EpOME;(9R,10S)-(12Z)-9,10-Epoxyoctadecenoic acid	Lipids	Free fatty acids	16833-56-0	1	92270.9	83378.4	188708	37732.8	41184.2	65884.9	1.44557	0.155093	0.397417	-1.33127	down
Zamn00402	C6H12O6	sorbose	Others	Saccharides	3615-56-3	1	2.22835e+07	2.60278e+07	2.6747e+07	9	9	9	1.78451	0.0030444	3.59721e-07	-21.4066	down
mws4085	C11H12O5	Sinapic acid	Phenolic acids	Phenolic acids	530-59-6	1	293580	290507	158056	869046	489689	321586	1.30643	0.186716	2.26415	1.17897	up
mws0192	C4H6O4	Succinic acid*	Organic acids	Organic acids	110-15-6	2	7.78793e+06	1.07409e+07	1.21642e+07	9	9	9	1.78395	0.0155001	8.79679e-07	-20.1165	down
Hmcn002743	C22H26O8	Lirioresinol A	Lignans and Coumarins	Lignans	-	1	668607	1.74406e+06	2.17366e+06	601672	561813	454236	1.38492	0.156382	0.352727	-1.50338	down
Jmwn002620	C15H18O9	Vanillic Acid-4-O-Glucuronide	Phenolic acids	Phenolic acids	-	2	156178	210441	169952	162408	493551	524463	1.15672	0.203256	2.19993	1.13746	up
Zblp005777	C18H19NO4	N-trans-ferulicacidacylp-hydroxyphenylethylamine	Alkaloids	Phenolamine	-	1	4.982e+06	3.21047e+06	5.7923e+06	656208	3.1399e+06	1322189	1.38918	0.0499728	0.365991	-1.45012	down
Wmhn001575	C16H18O8	1,4,8-Trihydroxynaphthalene-1-O-glucoside	Quinones	Quinones	-	2	73835.9	190111	108306	217028	397795	267486	1.44209	0.0668617	2.37019	1.245	up
Hmjp005980	C18H19NO4	N-Cis-Feruloyltyramine*	Alkaloids	Phenolamine	80510-09-4	1	5.35382e+06	3.53166e+06	6.04161e+06	603068	3.22196e+06	1.65973e+06	1.36311	0.0420385	0.367437	-1.44443	down
Lmcn004052	C33H40O13	Buddlenol D	Phenolic acids	Phenolic acids	97465-75-3	3	62705	113585	172048	46063.3	50006.5	48070	1.42569	0.163822	0.413793	-1.27302	down
Zmdp000976	C7H13NO4S	S-(2-Carboxypropyl)cysteine	Amino acids and derivatives	Amino acids and derivatives	6852-42-2	3	374587	790722	576900	1.3267e+06	1.71908e+06	596755	1.1817	0.185141	2.09075	1.06402	up
Lmmn003323	C16H32O3	2-Hydroxyhexadecanoic acid	Organic acids	Organic acids	764-67-0	2	1.76435e+06	1.41206e+06	2.77404e+06	665985	772584	1.19065e+06	1.48082	0.0986509	0.441852	-1.17836	down
Zmln002252	C10H8O6	Sideretin (5,7,8-Trihydroxy-6-methoxycoumarin)	Lignans and Coumarins	Coumarins	-	2	201945	194892	91807.4	531874	321143	196217	1.2233	0.188109	2.14724	1.10248	up
pmb2799	C18H32O3	12,13-Epoxy-9-Octadecenoic Acid	Lipids	Free fatty acids	6799-85-5	1	23007	23272.7	58922.8	14611.2	14697.5	20521.1	1.23556	0.260149	0.473657	-1.07809	down
Lmwp102713	C14H16O5	(S)-Peucedanol	Lignans and Coumarins	Coumarins	-	1	94402.9	232852	307643	102501	75042	98974	1.22964	0.19397	0.43553	-1.19916	down
Lmsn000381	C12H22O11	D-Maltose	Others	Saccharides	69-79-4	1	389565	262131	436511	507674	519959	1.18842e+06	1.28813	0.232912	2.03642	1.02604	up
mws0906	C16H22O8	Coniferin	Phenolic acids	Phenolic acids	531-29-3	2	40980.8	56495.3	44128.6	48988.4	109492	147715	1.25641	0.193748	2.16232	1.11258	up
Li512111	C24H24O13	Isorhamnetin-3-O-(6''-acetylglucoside)	Flavonoids	Flavonols	-	3	4399.51	9	5245.02	9	9	9	1.25957	0.186635	0.00279691	-8.48195	down
Zmdn003480	C26H34O12	Cycloolivil-6-O-glucoside	Lignans and Coumarins	Lignans	-	2	103868	22949.1	27705.5	137476	213102	156511	1.44944	0.0284472	3.28164	1.71442	up
pmb0889	C18H30O2	Punicic acid (9Z,11E,13Z-octadecatrienoic acid)	Lipids	Free fatty acids	544-72-9	3	26064.9	20660.5	141669	17732.3	15761.6	18545.7	1.03856	0.368541	0.276227	-1.85607	down
pmb2654	C19H27NO12	Anthranilate-1-O-Sophoroside	Phenolic acids	Phenolic acids	-	3	178498	167255	228469	536089	311651	742923	1.57569	0.109574	2.77012	1.46995	up
Zjmp101936	C44H70O17	Spirost-5-ene-3,14-diol-3-O-rhamnosyl(1→2)[xylosyl(1→4)]glucoside	Steroids	Steroidal saponins	-	1	175625	402191	315804	1.33141e+06	3.27818e+06	1.10944e+06	1.61203	0.143444	6.39985	2.67804	up
Lmmn000214	C18H32O15	Solatriose	Others	Saccharides	528-40-5	3	9	9	9	146816	9	255963	1.2844	0.211928	14918.1	13.8648	up
pme2125	C18H32O16	Raffinose	Others	Saccharides	512-69-6	3	10746.5	25534	23385.6	35607	36843.4	195605	1.26961	0.320881	4.49259	2.16755	up
Saln000462	C25H30O12	7-O-coumaroyl-loganic acid	Terpenoids	Monoterpenoids	-	3	1.07145e+06	1.43843e+06	1.50239e+06	2.49113e+06	2.64223e+06	3.86943e+06	1.64707	0.0520249	2.24382	1.16595	up
Jmyn005658	C41H70O14	Cholest-5-ene-1,3,16,22-tetrol-1,16-di-O-glucoside	Steroids	Steroidal saponins	-	3	19325.5	16751.1	14966.7	95636.6	169971	112129	1.74677	0.0398861	7.4003	2.88758	up
Zmgn002106	C11H13NO3	N-Acetyl-L-phenylalanine	Amino acids and derivatives	Amino acids and derivatives	2018-61-3	2	9	9	9	5155.59	4199.15	5242.1	1.78502	0.00470098	540.624	9.07848	up
mws5038	C12H22O11	Isomaltulose	Others	Saccharides	13718-94-0	1	405386	340163	348960	695119	738629	1.25422e+06	1.63161	0.0959508	2.45587	1.29623	up
pmb3023	C21H22O11	Eriodictyol-8-C-glucoside	Flavonoids	Flavanones	1023271-51-3	3	9	9	9	6610.3	7566.53	11523.2	1.78329	0.0295191	951.852	9.89459	up
Lmtn002796	C21H22O11	Aromadendrin-7-O-glucoside	Flavonoids	Flavanonols	28189-90-4	3	9	9	9	6610.3	7566.53	11523.2	1.78329	0.0295191	951.852	9.89459	up
MWSmce183	C8H8O3	D-Mandelic acid	Organic acids	Organic acids	611-71-2	3	519.347	3131.09	2088.13	4207.15	2598.11	5220.63	1.14319	0.123435	2.09563	1.06738	up
Zjhp082630	C39H60O14	Spirost-5-en-12-one-3-O-glucosyl(1→4)galactoside (Kingianoside A)	Steroids	Steroidal saponins	-	3	9	9	9	1779.2	2904.06	1078.5	1.77106	0.0694109	213.399	7.73741	up
Lmbp000123	C6H13NO2S	L-Homomethionine	Amino acids and derivatives	Amino acids and derivatives	25148-30-5	3	17412.4	27147.9	44292.8	77101.2	76599.3	68006.7	1.57197	0.0196853	2.49521	1.31916	up
pmb2653	C24H42O20	DMelezitose O-rhamnoside	Others	Saccharides	-	3	5915.63	18461.2	8543.63	21161.3	33863.7	119895	1.39007	0.265496	5.3134	2.40964	up
Zahp005843	C19H21NO5	N-Trans-Sinapoyltyramine	Alkaloids	Alkaloids	200125-11-7	2	24785	176769	115180	12505	22379.3	24726.6	1.32704	0.190842	0.188205	-2.40962	down
